# Supplementary material for: Iron Stress Reprograms Enterocyte Metabolism
Source: Metabolites. 2025 Oct 24;15(11):691. doi: 10.3390/metabo15110691 (PMC12654117; doi:10.3390/metabo15110691)
Supplement: Supplementary file 1 [file metabolites-15-00691-s001.zip]

Archive with 1 entries (1 files):
- metabolites-3931252-supplementary.pdf
